# Supplementary material for: A New Methodology for Quantification of Alternatively Spliced Exons Reveals a Highly Tissue-Specific Expression Pattern of WNK1 Isoforms
Source: PLoS One. 2012 May 31;7(5):e37751. doi: 10.1371/journal.pone.0037751 (PMC3365125; doi:10.1371/journal.pone.0037751)
Supplement: Table S4 — Sequence of all primers used in this study. (XLS) [file pone.0037751.s009.xls]

## Sheet: Sheet1
Mouse
RT-QPCR
Primer name	Primer sequence	Amplicon size	Annealing T°
ubc-s	AGCCCAGTGTTACCACCAAG	97	60
ubc-as	ACCCAAGAACAAGCACAAGG
RPL26-s	GCTAATGGCACAACCGTC	156	60
RPL26-as	TCTCGATCGTTTCTTCCTTGTAT
NCC-s	TCTCACCCTCCTCATCCCCTATCT	393	60
NCC-as	CAGAGCAGCATCCCGAGAGTAATC
mWNK1ex1s	GACAGTCTACAAAGGTCTGGACAC	124	60
mWNK1ex2as	GACCCTTTAACATTTCAGCCTCTTC
mWNK1ex4a-s	TTGTTATTGTAAATTCTCATTGCTG	95	60
mWNK1rex5-as	AGGAATTGCTACTTTGTCAAAACTG
mWNK1ex8-s	TCCGTATTCACAGAATCCAGAGT	105	60
mWNK1ex8-as	AGAAACTGTATGTCCTGGTGCTG
mWNK1ex8-8b-s	CACCCTCAAGTATGCCTCGT	99	60
mWNK1ex8-8b-as	AAGGAGCACTGGGAGAGATG
mWNK1ex8-9-s	CACATTCTACTGGCACAGCAC	101	60
mWNK1ex8-9-as	CTGCCCCTGTGCCATACTT
mWNK1ex8-HSN2-s	CACATTCTACTGGCACAGCAC	102	60
mWNK1ex8-HSN2-as	CCATGGACTGAGGCATACTTG
mWNK1ex11-12-s	AGGAATACCAGCTAACCTTGGAC	105	60
mWNK1ex11-12-as	GAATCTCCTGGGTATTGTGGTG
mWNK1ex10-12-s	GTATTCACTTCCACAAGCAGCAT	98	60
mWNK1ex10-12-as	GAGATGGGAAGCCCTGTGT
mWNK1ex11-13-s	CTGGAGATGTTTTGTACCAGAGTA	96	60
mWNK1ex11-13-as	GAACAGGCTGAGTAGGTTGTGACT
mWNK1ex10-13-s	AAGTGTCAGCTGGAACACAGAGT	96	60
mWNK1ex10-13-as	GAACAGGCTGAGTAGGTTGTGAC
mWNK1ex26a-26b-s	CGAAGTTTAACTGTGCATCTGAA	101	60
mWNK1ex26a-26b-as	CTGGTTGCAAGGACAGACTTTT
m WNK1ex26-26b-s	CCTCCAGTGACAACCTCTATTCA	94	60
m WNK1ex26-26b-as	TTTTTCACCATCTTCCCTTGAC
mWNK1ex26-27-s	CCTCCAGTGACAACCTCTATTCA	92	60
mWNK1ex26-27-as	TGTGCTGCTGGTCCCTTG
RT-PCR
mWNK1-ex8-s	CAGAGTGAGCAGCCAACAGA		58
mWNK1-ex10-as	CAGCTGACACTTGAGGCTGA
mWNK1-ex10-s	ATACAGCCAACTGTTCCTTCTCA		58
mWNK1-ex13-as	TTATTGGAGTTTGTTCTGGAGGA
mWNK1-ex25-s	TATACTAAACTGGGCAAGGTTCC		58
mWNK1-ex27-as	CATAATTCATGTGTCCTTTGCTG
Human
RT-QPCR
Primer name	Primer sequence	Amplicon size	Annealing T°
18s-s	CGCCGCTAGAGGTGAAATTC	64	60
18s-as	TCTTGGCAAATGCTTTCGC
hWNK1ex2-s	CGTCTGGAACACTTAAAACGTATCT	70	60
hWNK1ex3-as	CACCAGCTTCTTAGAACTTTGATCT
hWNK1ex4a-s	TTGTCATCATAAATTCTCATTGCTG	95	60
hWNK1ex5-as	AGGAATTGCTACTTTGTCAAAACT
hWNK1ex8-s	CTGTCTTCACAGAATCTCGAGTG	108	60
hWNK1ex8-as	TAGAAGGTATATGCCCTGGGACT
hWNK1exHSN2-9-s	CCACATCTCAGCAGGTCTTAACT	104	60
hWNK1exHSN2-9-as	TAAGCTACTTGAGGATGGCTGAC
hWNK1ex8-9s	GTCCCAGGGCATATACCTTCTAC	92	60
hWNK1ex8-9as	CCCCTGTTAAGCTACTTGAGGAT
hWNK1ex8-10s	AGGCACATTCTACAGGCACAGT	107	60
hWNK1ex8-10as	CTGTATTCCCTGCTGCACACTT
hWNK1ex11-12-s	CTCCTACAACCAGCAGTTCAGTC	99	60
hWNK1ex11-12-as	GAAGCCCTGGTACAGAACATCTC
hWNK1ex10-12-s	CCACAAGTCTTGCCTCAAGTATC	92	60
hWNK1ex10-12-as	GAGGGAGCAATATTTGAATCTCC
hWNK1ex11-13s	TACAACCAGCAGTTCAGTCCAT	103	60
hWNK1ex11-13as	ACTCTGGTACAGAACATCTCCAG
hWNK1ex10-13-s	TCCACAAGTCTTGCCTCAAGTAT	103	60
hWNK1ex10-13-as	GGTAGCTTGGGTCTGTGCTACT
hWNK1ex26a-26b-s	CGAAGTTTAACTGTGCATCTGAA	101	60
hWNK1ex26a-26b-as	CTGGTTGCAAGGACAGACTTTT
hWNK1ex26-26b-s	CCTCCAGTGACAACCTCTATTCA	93	60
hWNK1ex26-26b-as	TTTTTCACCATCTTCCCTTGAC
hWNK1ex25-27s	CAGCTTTCAGGAACCAGCA	97	60
hWNK1ex25-27as	CCTTCCTGCTGGACGTCAT
hWNK1ex26-27s	CCTCCAGTGACAACCTCTATTCA	95	60
hWNK1ex26-27as	GTTTGTGCTGCTGGTTCCTT
RT-PCR
hWNK1ex8-s	GTCAGGGATCCTCTGTCTTCAC		58
hWNK1ex10-as	TGGAGGTTGATGTCTGTGAAAG
hWNK1ex10-s	TCCACAAGTCTTGCCTCAAGTA		58
hWNK1ex13-as	GGTAGCTTGGGTCTGTGCTACT
hWNK1ex25-s	AAGGCAGCAAATCTAGTCGAAG		58
hWNK1ex27-as	CTCTCCTGCCTGAGAGATTCAT
